# Supplementary material for: Awareness and Attitude towards Breastfeeding among Two Generations of Indian Women: A Comparative Study
Source: PLoS One. 2015 May 19;10(5):e0126575. doi: 10.1371/journal.pone.0126575 (PMC4437785; doi:10.1371/journal.pone.0126575)
Supplement: S1 Table — (XLSX) [file pone.0126575.s002.xlsx]

## Sheet: Mothers
Name	Unit	Hospital Number	Study Number	Age	Relation to baby	Educational status	Occupation	Religion	Parity	EDD	POG	1. Best food	2. Supplementation	3. Colostrum	4. When to start	5. Quantity	6. Contraindications	7. Frequency	8. Method	9. Start of supplementation	10. Side effects	11. Components	12. Advantages	13. Benefits to baby	14. Benefits to mother	15. When to stop	16. Weaning food	17. Advised from	18. Enthusiasm to be educated	19. First supplementary food planned	20. Start of breast feeding (Attitude)	21. Start of supplementary food (Attitude)
Marlin D'Souza			001A	30	Mother	MBA	Inventory Controller	Catholic	1	2012-11-13	34	1	1	0	1	1	1	0	0	1	1	0	0	1	1	1	A,B.	C	Yes	C	A	C
Pavitra			002A	22	Mother	II PUC	Housewife	Hindu	1	2012-10-19	37	1	1	0	0	0	0	0	0	0	0	0	0	1	0	0	0	D	Yes	C	0	0
Lakshmi			003A	26	Mother	B. Sc.	Teacher	Hindu	1	2012-10-30	37	1	1	1	1	1	1	1	0	1	1	0	1	1	0	1	B	D	Yes	C	A	C
Vinodha	OBG 1		004A	33	Mother	Class 7	Housewife	Hindu	2	19/12/2012	32	1	1	1	1	0	1	0	1	1	1	0	1	1	1	0	A	C	Yes	C	B	C
Dencil Samuel H			005A	25	Mother	B. Com	Housewife	Christian	2	2012-10-19	38	1	1	1	1	1	1	0	1	0	1	1	1	0	1	1	B	D	Yes	C	A	C
Lavita Mendonca			006A	26	Mother	G.N.M.	Staff Nurse	Hindu	1	2013-01-25	28	1	1	1	1	0	1	0	0	0	1	1	1	0	0	1	A	C	No	C	A	C
Priya R Rai			007A	25	Mother	B. Sc. Fashion Design	Housewife	Hindu	1	2013-01-24	28	1	1	1	1	1	1	0	0	1	0	0	1	0	1	0	B	C	Yes	C	A	C
Deepa Kharni			008A	23	Mother	Class 8	Housewife	Hindu	1	2012-10-15	38	1	1	1	1	1	1	0	1	1	1	0	1	1	1	0	B	A	Yes	C	A	C
Asha			009A	27	Mother	Class 10	Housewife	Hindu	1	2012-10-04	37	1	1	1	0	1	0	0	0	1	1	1	0	1	0	1	B	D	Yes	C	C	C
Hema			010A	25	Mother	B.Com 2nd Year	Student	Hindu	2	2012-10-15	36	1	1	1	1	1	1	0	0	1	1	0	1	1	1	1	B	C	Yes	C	A	C
Prema			011A	24	Mother	PUC	Accountant	Hindu	1	2012-11-16	33	1	1	1	1	1	1	1	0	1	1	0	0	1	1	1	0	D	No	C	A	C
Shridevi			012A	22	Mother	II PUC	Housewife	Hindu	1	2012-10-20	37	1	1	1	1	1	0	0	0	1	0	0	0	1	1	0	B	A	No	C	A	C
			013A	24	Mother	PUC	Staff Nurse	Hindu	1	2012-10-10	33	1	0	0	1	0	1	0	1	1	0	1	0	1	1	0	B	D	Yes	C	A	C
Dakshayani			014A	30	Mother	S.S.L.C.	Housewife	Hindu	2	2012-11-30	31	0	0	0	0	0	1	1	0	0	0	0	0	0	0	0	0	0	Yes	0	0	0
Kavitha			015A	28	Mother	Illiterate	Housewife	Hindu	2	2012-10-19	36	1	1	0	1	0	0	0	0	1	0	0	0	0	0	0	B	C	Yes	C	A	C
Pavithra			016A	28	Mother	M.A.	Housewife	Hindu	2	2012-10-15	37	1	1	0	1	1	1	0	0	0	1	0	1	1	0	1	A	C	Yes	C	B	C
Ashritha			017A	21	Mother	II PUC	Housewife	Hindu	2	2012-10-29	36	1	1	0	1	1	1	1	0	1	0	1	0	1	0	1	B	D	Yes	C	A	C
Rekha			018A	29	Mother	B. Sc.	Housewife	Hindu	2	2012-10-01	38	1	1	0	1	1	0	0	1	1	1	0	1	1	1	1	B	D	Yes	C	A	C
Saira Banu			019A	24	Mother	Class 2	Housewife	Muslim	2	2012-10-18	36	1	0	0	1	1	1	0	0	1	0	0	0	0	0	1	B	C	Yes	C	A	C
Amritha			020A	32	Mother	B.A.	P.R.O.	Hindu	1	2012-12-06	31	1	1	1	1	1	0	0	0	0	0	0	0	1	1	1	A	B	Yes	C	A	B
Nita Shetty			021A	28	Mother	S.S.L.C.	Housewife	Hindu	2	2012-10-15	34	1	1	1	1	1	0	0	0	1	0	0	0	1	1	0	B	B	Yes	C	A	0
Malthi			022A	32	Mother	B.A.	Housewife	Hindu	1	2012-10-10	37	1	1	1	1	1	1	0	1	1	1	1	1	0	0	1	B	D	Yes	C	A	B
Savitha S Shetty			023A	27	Mother	Diploma	Computer teacher	Hindu	1	2012-10-13	38	1	1	1	1	1	1	0	1	1	1	0	1	1	1	0	B	D	Yes	C	A	C
Renuka			024A	30	Mother	PG Eng.	Lecturer	Hindu	1	2012-10-08	37	1	1	1	1	1	1	0	0	1	1	0	1	0	0	1	B	A	Yes	C	A	C
Poornima			025A	22	Mother	S.S.L.C.	Housewife	Hindu	1	2013-01-25	31	1	1	1	1	1	1	0	0	0	0	0	0	1	1	0	B	D	Yes	C	A	C
Pramila Kamath			026A	34	Mother	B. Pharma	Housewife	Hindu	1	2012-10-26	36	1	1	1	1	1	0	0	0	0	1	0	1	1	1	1	A,B.	C	Yes	C	B	C
Gowri Ramesha Hegde			027A	20	Mother	Class 10	Housewife	Hindu	1	2012-12-01	33	1	1	0	1	0	0	0	1	0	0	0	0	0	0	1	C	C	Yes	C	D	D
Savitha			028A	26	Mother	B. A.	Housewife	Hindu	1	2012-10-19	38	1	1	1	1	1	1	1	0	1	1	0	0	1	1	0	A	C	Yes	C	A	C
Radhika			029A	23	Mother	PUC	Peon (Data Operator)	Hindu	1	2012-10-24	37	1	1	1	1	1	0	0	0	1	0	0	0	0	0	1	D	C	Yes	C	A	C
Rashmi B. R.	OBG 3		030A	23	Mother	Diploma Nursing	Housewife	Hindu	1	2012-10-12	38	1	1	0	1	0	0	0	0	0	0	0	0	0	1	1	C	B	Yes	C	B	C
Savitha P. Kotian	OBG 3		031A	30	Mother	Class 6	Housewife	Hindu	2	2012-10-23	38	1	1	1	1	1	1	0	0	1	1	0	1	1	0	1	C	D	No	C	0	C
Tanuja	OBG 2		032A	35	Mother	PUC	Housewife	Hindu	2	2012-10-28	37	1	1	1	0	1	0	0	0	1	1	0	1	1	1	0	A	C	Yes	C	C	C
Kavitha	OBG 3		033A	20	Mother	II PUC	Housewife	Hindu	1	2012-10-16	39	1	1	1	0	1	1	0	0	1	1	0	1	1	0	1	A	D	Yes	C	D	C
Bibi Fatima	OBG 5		034A	22	Mother	II PUC	Housewife	Muslim	2	2012-10-20	38	1	1	1	1	0	1	0	0	0	0	1	0	0	1	0	B	B	Yes	C	A	C
Gumnaam	OBG 1		035A	23	Mother	Class 7	Housewife	Hindu	1	2012-11-19	34	1	1	0	1	1	1	1	0	1	1	0	1	1	1	0	A	C	No	C	A	C
Shobha	OBG 1		036A	28	Mother	Class 6	Housewife	Hindu	1	2012-11-05	36	0	0	0	1	1	0	0	0	0	0	0	0	0	0	0	0	D	0	0	A,B,C	C
Ranjitha	OBG1		037A	28	Mother	Diploma Nursing	GNM	Hindu	1	2012-11-04	36	1	1	1	1	1	1	0	0	1	1	1	0	1	0	0	A	B	Yes	C	A	C
Noorunisa	OBG 3		038A	28	Mother	Class 7	Housewife	Muslim	2	2012-11-04	35	1	1	1	1	1	1	1	0	1	1	0	0	0	0	1	B	B	Yes	C	A	C
Asha Latha Naik			039A	25	Mother	B. A.	Data entry operator	Hindu	1	2012-10-14	38	1	1	1	1	1	0	1	0	1	1	0	1	0	1	1	B	B	Yes	C	A	C
Madhavi	OBG 1		040A	23	Mother	PUC	Housewife	Hindu	2	2012-10-28	37	1	1	0	1	1	0	0	0	1	1	0	1	0	1	0	A	D	Yes	C	A	C
Anupama	OBG 1		041A	32	Mother	S.S.L.C.	Housewife	Hindu	1	2012-10-29	36	1	1	1	1	1	1	0	1	1	0	0	1	0	1	0	A	C	Yes	C	A	C
Usha Naik	OBG 1		042A	32	Mother	S.S.L.C.	Housewife	Hindu	2	2012-10-20	37	1	0	0	1	0	0	0	0	1	0	0	0	1	1	0	B	C	0	C	B	C
Kavitha	OBG 1		043A	26	Mother	Degree	Bank clerk	Hindu	1	2012-10-19	39	1	1	1	1	1	0	0	0	1	1	0	0	1	0	1	B	C	Yes	C	B	D
Geetha	OBG 3		044A	25	Mother	S.S.L.C.	Housewife	Hindu	2	2012-10-30	37	1	1	1	1	0	0	1	0	1	1	0	1	1	0	1	B	D	Yes	D: Ganji oota	A	C
Surekha	OBG 3		045A	29	Mother	Degree	Teacher	Hindu	1	2012-10-17	38	1	1	1	1	0	1	0	0	1	1	0	1	1	0	0	B	B	Yes	C	A	C
Anitha	OBG 1		046A	32	Mother	B. Com	Housewife	Hindu	2	2012-11-04	37	1	1	1	1	1	1	0	0	1	1	0	0	1	1	0	B	C	Yes	C	A	C
Bhagyalakshmi	OBG 3		047A	30	Mother	S.S.L.C.	Housewife	Hindu	2	31/10/12	37	1	1	1	1	1	1	0	0	0	0	1	0	0	0	1	0	A	Yes	C	A	C
Prathima	OBG 3		048A	23	Mother	S.S.L.C.	Housewife	Hindu	1	28/1/2013	30	1	1	1	1	0	1	0	0	1	0	0	0	1	1	0	B	D	Yes	C	A	C
Hema	OBG 3		049A	31	Mother	B. Sc.	Housewife	Hindu	2	2012-10-12	30	1	1	1	1	0	1	0	0	1	1	1	1	0	1	1	0	D	No	C	B	C
Jyothi Shetty	OBG 3		050A	26	Mother	M.A.	Housewife	Hindu	1	14/12/2012	30	1	1	1	1	0	1	0	0	0	1	0	0	1	1	0	A,B	D	Yes	C	A	D
Shruthi	OBG 1		051A	25	Mother	Civil Engineering	Housewife	Hindu	1	20/10/2012	39	1	1	0	1	0	1	0	0	1	1	0	1	1	1	1	A	D	Yes	C	B	C
Tanmay Nayak	OBG 3		052A	22	Mother	B.A.	Housewife	Hindu	1	2012-12-24	32	1	1	0	0	1	0	0	0	1	1	0	0	1	1	1	B	D	Yes	C	B	C
Vidhya R	OBG 3		053A	23	Mother	PUC	Teacher	Hindu	1	2012-11-16	37	1	1	1	1	1	0	0	0	1	0	1	1	0	1	1	A	C	Yes	C	A	C
Sarala Shankar	OBG 2		054 A	33	Mother	PUC	Housewife	Hindu	1	2012-12-02	35	1	1	1	1	1	0	0	0	1	0	0	0	0	1	0	A	B	Yes	C	A	C
Sumitha	OBG 2		055A	28	Mother	II PUC	Teacher	Hindu	1	2012-11-08	39	1	1	1	1	1	1	0	0	1	0	1	1	1	1	1	A	D	Yes	C	A	C
Savitha	TMA Pai		056A	24	Mother	PUC	Housewife	Hindu	1	2013-06-01	38	1	1	1	1	1	1	1	1	0	1	0	0	0	0	0	B	D	Yes	C	A	D
Gayathri	TMA Pai		057A	39	Mother	II PUC	Housewife	Hindu	2	2013-03-01	39	1	1	1	1	1	1	0	0	0	1	0	1	1	1	0	B	B	Yes	C	B	C
Leena	TMA Pai		058A	25	Mother	Class 7	Housewife	Christian	2	2013-06-01	38	1	1	1	1	1	1	1	1	1	1	0	1	0	0	0	B	B	No	C	A	C
Reshma	TMA Pai		059A	24	Mother	II PUC	Housewife	Hindu	1	2013-06-01	38	1	1	1	1	1	1	1	0	1	1	0	0	1	0	1	B	B	No	C	A	C
Vatsala	TMA Pai		060A	31	Mother	Class 10	Housewife	Hindu	2	2013-01-01	39	1	1	1	1	1	1	0	1	0	1	0	0	1	0	0	B	D	No	C	A	C
Bharati	TMA Pai		061A	35	Mother	II PUC	Housewife	Hindu	2	2013-06-01	37	1	1	1	1	1	0	0	0	1	1	1	1	1	1	1	B	C	Yes	C	A	C
Smitha D'Souza	TMA Pai		062A	28	Mother	Diploma in E&E	Engineer	Christian	1	2013-06-01	37	1	1	1	1	1	1	0	1	1	1	0	1	1	1	1	B	C	Yes	C	A	C
Vaitha Shetty	TMA Pai		063A	32	Mother	S.S.L.C.	Housewife	Hindu	2	2013-10-01	36	1	1	1	1	1	1	0	0	1	1	0	0	1	0	1	B	D	Yes	C	A	D
Gumnaam 2	TMA Pai		064A	23	Mother	PUC	Housewife	Hindu	1	27/1/2013	36	1	1	1	1	1	1	1	0	1	0	0	1	1	0	0	B	D	Yes	C	A	C
Supreetha	TMA Pai		065A	22	Mother	PUC	Housewife	Hindu	1	2013-11-03	31	1	0	1	1	1	1	0	0	1	1	0	1	1	1	1	B	D	Yes	C	A	C
Rajni	TMA Pai		066A	27	Mother	B.A.	Housewife	Hindu	2	2013-11-01	39	1	1	1	1	1	0	0	1	1	1	0	1	0	0	1	A	D	Yes	C	B	C
Shilpa	TMA Pai		067A	26	Mother	B.Com	Housewife	Hindu	1	2013-11-01	37	1	1	1	1	0	1	1	0	0	1	0	0	1	1	1	B	C	Yes	C	A	C
Gumnaam 3	TMA Pai		068A	28	Mother	Class 8	Housewife	Hindu	1	2013-02-02	37	0	1	1	1	0	0	0	0	1	1	0	1	0	0	0	A,B,C,D	B,C	0	C	A	A,B
Jayalakshmi	TMA Pai		069A	33	Mother	B.Sc.	Teacher	Hindu	2	2013-11-01	39	1	1	1	1	1	0	0	0	0	1	0	1	1	1	1	B	D	Yes	C	A	C
Parinita	TMA Pai		070A	26	Mother	II PUC	Housewife	Hindu	1	2013-11-01	39	1	1	1	1	1	1	0	0	1	1	0	1	1	1	0	C	D	No	C	A	C
Shynthi	TMA Pai		071A	30	Mother	II PUC	Housewife	Hindu	1	2013-11-01	34	1	1	1	1	1	1	0	0	1	1	0	1	1	1	1	C	D	No	C	A	C
Revathi	TMA Pai		072A	37	Mother	B.A.	Housewife	Hindu	2	2013-11-01	35	1	1	1	1	1	1	0	1	1	1	0	1	1	1	1	A	B	Yes	C	A	C
Reshma	TMA Pai		073A	22	Mother	B.Com.	Housewife	Hindu	1	2013-11-01	37	1	1	1	1	1	1	0	0	1	0	0	1	1	1	1	A	A	Yes	C	A	D
Sumithra	TMA Pai		074A	26	Mother	Class 8	Housewife	Hindu	1	2013-11-01	38	1	1	1	1	1	1	0	1	1	1	0	1	1	0	1	B	B	Yes	C	A	C
Neeta	TMA Pai		075A	27	Mother	B. Com	Senior executive	Hindu	1	2013-04-01	38	1	0	1	1	0	0	0	0	0	0	1	0	1	0	0	B	D	Yes	C	A	C
Gumnaam 4	TMA Pai		076A	27	Mother	PUC	-	Hindu	-	-	-	1	1	1	1	1	0	0	0	1	0	0	1	1	1	1	C	C	Yes	C	A	C
Gumnaam 5	TMA Pai		077A	27	Mother	Class 10	-	-	-	-	-	1	1	1	1	1	0	1	1	1	1	1	1	1	1	0	B	D	No	C	A	C
Lakshmi	TMA Pai		078A	29	Mother	Class 7	-	-	-	-	-	1	1	1	1	1	0	1	0	1	1	0	0	0	1	1	D	D	No	C	A	C
Supriya	TMA Pai		079A	22	Mother	-	-	-	-	-	-	1	1	1	1	1	0	0	0	1	1	0	1	1	1	1	B	C	No	C	A	C
Priya	TMA Pai		080A	26	Mother	S.S.L.C.	-	-	-	-	-	1	1	1	1	1	0	0	0	1	1	0	0	1	1	0	B	D	Yes	C	A	C
Sudhira	TMA Pai		081A	25	Mother	B.A.	-	-	1	-	-	1	1	1	0	0	0	0	0	1	0	0	1	1	1	0	A	C	Yes	C	B	C
Roopashri	TMA Pai		082A	25	Mother	D.M.L.T.	Lab technician	Hindu	1	-	-	1	1	1	1	1	0	0	0	1	1	0	0	1	1	1	C	C	Yes	C	C	C
Gumnaam 6	TMA Pai		083A	35	Mother	Class 7	Housewife	Hindu	2	2013-03-19	36	1	0	1	1	0	0	0	0	1	0	0	1	0	0	1	B	D	Yes	C	A	C
Manjula	OBG 1		084A	32	Mother	Class 10	Housewife	Hindu	2	2013-04-22	38	1	1	1	1	1	0	0	0	1	1	0	1	1	0	1	B	B	yes	C	A	C
Asha Y M	OBG 2	2348943	085A	34	Mother	B.A.	Housewife	Hindu	2	2013-05-12	37	1	1	1	1	1	1	0	0	1	1	0	1	1	1	0	A	D	Yes	C	A	C
Archana	OBG 4		086A	34	Mother	Diploma Nursing	Nurse	Hindu	2	2013-04-27	38	1	1	1	1	1	0	0	1	1	1	1	1	1	1	1	C	A	No	C	A	C
Sanskriti	OBG 1		087A	26	Mother	Class 4	Housewife	Hindu	2	2013-05-04	38	1	1	0	0	1	1	0	1	0	1	0	0	0	1	1	A	B	Yes	A	B	A
Rashmi	OBG 4	2426255	088A	29	Mother	Degree	Housewife	Hindu	1	2013-05-12	37	1	0	1	0	1	1	0	0	1	0	0	0	0	0	0	B	D	Yes	C	D	C
Bharathi	OBG 3	2420210	089A	25	Mother	S.S.L.C.	Housewife	Hindu	1	2013-05-23	36	1	1	1	1	1	1	0	0	0	0	1	0	1	0	1	0	B	Yes	C	B	D
Savitha	TMA Pai	156433	090A	26	Mother	Class 8	Housewife	Hindu	1	2013-05-04	39	1	1	0	1	1	0	0	1	1	0	0	0	0	0	0	A	0	Yes	C	A	C
Rajni	TMA Pai	156434	091A	25	Mother	Class 7	Housewife	Hindu	2	2013-04-30	36	1	1	1	1	1	1	1	0	1	1	0	1	0	0	0	B	C	Yes	C	A	C
Sujata	TMA Pai	154334	092A	24	Mother	Class 10	Housewife	Hindu	1	2013-05-01	38	0	1	1	1	1	0	0	0	1	1	0	1	1	1	0	B	B	No	C	A	C
Chandravati	TMA Pai		093A	39	Mother	B. Com	Housewife	Hindu	2	2013-05-10	37	1	1	1	1	1	0	0	1	1	1	0	1	1	1	1	D	C	Yes	C	A	C
Vidya	TMA Pai	154237	094A	27	Mother	PUC	Housewife	Hindu		2013-05-15	37	1	1	1	1	0	1	0	0	1	1	0	0	1	0	0	C	B	Yes	B	A	A
Namitha	TMA Pai	155659	095A	27	Mother	PUC	Housewife	Hindu		2013-05-27	36	1	1	0	0	1	0	0	0	1	1	0	1	1	0	1	A	D	Yes	C	D	C
Kirti	TMA Pai	154822	096A	23	Mother	Computer degree	Housewife	Hindu	1	2013-05-09	39	1	1	0	0	1	1	0	0	1	1	0	0	0	0	0	B	C	Yes	C	A	C
Girija	TMA Pai		097A	27	Mother	Class 4	Housewife	Hindu	1	2013-05-29	37	1	1	0	1	1	1	1	0	1	1	0	0	0	0	1	A	D	Yes	C	A	C
Ashwini	TMA Pai		098A	25	Mother	PUC	Housewife	Hindu	1	2013-05-08	39	1	0	1	1	1	0	0	1	1	1	0	0	0	0	1	A	D	Yes	C	A	C
Suma	TMA Pai	117309	099A	33	Mother	B.A.	Housewife	Hindu	2	2013-05-29	37	1	0	1	0	1	0	0	0	1	0	0	0	1	0	1	B	D	Yes	C	A	C
Anu Crasta	TMA Pai	166183	100A	21	Mother	PUC	Housewife	Hindu	1	2013-05-16	38	1	1	0	1	1	1	0	1	1	0	0	1	1	1	1	B	D	Yes	C	A	C
Pushpa Lata	TMA Pai	167863	101A	36	Mother	B. Com	Housewife	Hindu	1	2013-06-20	37	1	1	0	0	1	0	0	1	0	1	0	1	1	0	0	C	D	Yes	C	A	C
Daisy D'Souza	TMA Pai		102A	30	Mother	B. A.	Teacher	Christian	1	2013-05-27	27	1	1	1	1	1	1	0	0	1	1	1	1	1	1	0	B	C	Yes	C	A	C
Jayashiela	TMA Pai	166545	103A	33	Mother	Class 7	Housewife	Hindu	2	2013-05-30	38	1	1	0	0	1	0	1	0	1	1	1	1	1	0	0	C	D	Yes	C	A	C
Sujata	OBG 3	2348735	104A	29	Mother	Class 10	Housewife	Hindu	1	2013-05-15	38	1	0	1	1	1	0	1	1	0	1	0	1	1	0	1	D	D	Yes	C	A	C
Pratibha	OBG 4	2433440	105A	24	Mother	B. A.	Cashier	Hindu	1	2013-05-15	38	1	1	1	1	1	1	1	1	1	1	0	1	1	1	0	D	D	Yes	C	A	C
Naseema	OBG 4	2440111	106A	23	Mother	Class 7	Housewife	Muslim	1	2013-07-12	35	1	1	1	0	0	0	0	1	1	0	0	1	1	0	1	D	D	Yes	C	A	C
Anitha	OBG 1	2152909	107A	31	Mother	II PUC	Housewife	Hindu	2	2013-06-09	36	1	1	1	1	1	0	0	0	1	1	1	1	1	0	1	B	D	Yes	C	A	C
Tulasi	TMA Pai	164142	108A	28	Mother	Class 7	Housewife	Hindu	2	2013-05-28	38	1	1	0	1	1	0	0	0	0	1	0	1	0	0	1	B	D	Yes	C	A	C
Lakshmi	TMA Pai	155197	109A	26	Mother	Class 9	Housewife	Hindu	1	2013-05-16	39	1	1	1	1	1	1	0	0	0	1	0	1	0	0	1	C	D	Yes	B	A	C
Jayashree Jogi	TMA Pai	166549	110A	28	Mother	B. Com	Medical representative	Hindu	1	2013-05-16	39	1	1	1	1	1	0	0	1	0	1	1	1	1	0	0	B	C	Yes	C	A	C
Shrimati	TMA Pai	158374	111A	33	Mother	Class 6	Housewife	Hindu	1	2013-05-21	37	1	1	1	0	0	0	1	0	1	1	0	0	0	0	1	C	D	Yes	C	A	C
Parvathi	TMA Pai	158547	112A	26	Mother	Class 7	Housewife	Hindu	1	2013-06-06	37	1	1	1	0	1	1	0	1	1	1	0	0	1	0	1	B	D	Yes	C	A	B
Ashwini	TMA Pai	155078	113A	21	Mother	PUC	Sales executive	Hindu	1	2013-05-17	39	1	1	0	1	1	0	0	1	1	1	0	1	1	0	1	C	D	Yes	C	A	C
Jyothi	TMA Pai	156494	114A	31	Mother	B. A.	Housewife	Hindu	1	2013-05-22	37	1	1	0	1	1	1	0	0	1	1	1	1	1	0	1	C	D	Yes	C	A	C
Jyothi Lavina	TMA Pai	164246	115A	27	Mother	Diploma	Housewife	Hindu	1	2013-05-22	37	1	1	1	1	1	1	0	1	1	1	0	1	1	1	1	B	C	Yes	C	A	C
Sudha	OBG 4	2440018	116A	30	Mother	Diploma	Housewife	Hindu	2	2013-06-05	38	1	0	1	1	1	0	1	0	1	1	1	1	1	0	1	B	D	Yes	C	A	C
Vandana	OBG 3	2089357	117A	33	Mother	PUC	Housewife	Hindu	2	2013-06-03	38	1	1	1	1	1	1	0	1	1	1	0	1	1	1	1	C	D	Yes	C	A	C
Bharathi	TMA Pai	156511	118A	26	Mother	S.S.L.C.	Housewife	Hindu	1	2013-05-29	39	1	1	1	1	1	0	1	0	1	0	0	1	1	0	1	D	D	Yes	C	A	B
Sangeetha	TMA Pai	157336	119A	27	Mother	Class 10	Housewife	Hindu	2	2013-06-27	37	1	1	1	1	1	1	0	1	1	1	0	1	1	0	1	C	B	Yes	C	A	C
Reshma	TMA Pai	153257	120A	29	Mother	P. G.	Teacher	Hindu	2	2013-07-29	32	1	1	1	0	1	1	0	1	0	1	0	1	1	1	1	B	C	Yes	C	A	C
Shilpa Shetty	TMA Pai	168224	121A	29	Mother	P. G.	Teacher	Hindu	1	2013-05-17	39	1	1	1	1	0	1	0	1	1	0	0	1	1	1	1	C	C	Yes	C	A	C
Jyothi S	TMA Pai	164111	122A	29	Mother	Class 7	Housewife	Hindu	1	2013-05-28	38	1	1	1	1	1	1	1	1	1	1	0	1	0	0	1	B	C	Yes	C	A	C
Pallavi	TMA Pai	157557	123A	25	Mother	B. A.	Teacher	Hindu	1	2013-05-27	38	1	1	1	1	1	1	0	0	1	1	1	0	1	0	0	B	D	Yes	C	A	C
Tharunya	TMA Pai	157341	124A	24	Mother	B. Com	Data entry operator	Hindu	1	2013-05-28	38	1	1	1	1	1	1	0	0	1	1	0	1	1	1	1	C	D	Yes	C	A	C
Sneha	TMA Pai	166871	125A	28	Mother	M. Com	Bank clerk	Hindu	1	2013-05-29	38	1	1	1	1	1	0	1	1	0	1	1	1	1	1	0	C	D	Yes	C	A	C
Sumalata	TMA Pai	165564	126A	18	Mother	II PUC	Housewife	Hindu	1	2013-06-12	37	1	1	1	1	0	1	0	0	1	1	0	1	0	0	1	B	D	Yes	C	A	C
Sushma	OBG 1	2113003	127A	30	Mother	PUC	Clerk	Hindu	1	2013-05-20	39	1	1	1	1	1	1	0	0	1	1	1	1	0	1	1	C	D	Yes	C	A	C
Savitha	OBG 1	2259222	128A	33	Mother	S.S.L.C.	Housewife	Hindu	1	2013-06-05	38	1	1	1	1	1	1	0	0	0	1	1	1	1	0	1	C	D	Yes	C	A	B

## Sheet: Grandmothers
Name	Hospital Number	Study Number	Age	Relation	Educational status	Occupation	Religion	Parity	EDD	POG	1. Best food	2. Supplementation	3. Colostrum	4. When to start	5. Quantity	6. Contraindications	7. Frequency	8. Method	9. Start of supplementation	10. Side effects	11. Components	12. Advantages	13. Benefits to baby	14. Benefits to mother	15. When to stop	16. Weaning food	17. Advised from	18. Enthusiasm to be educated	19. First supplementary food planned	20. Start of breast feeding (Attitude)	21. Start of supplementary food (Attitude)
Florine D'Souza		001B	53	Grandmother	S.S.L.C.	Housewife	Catholic		2012-11-13	34	1	1	1	1	1	1	0	0	1	1	0	1	1	1	1	A,B	C	Yes	C	A	C
Parvathi		002B	40	Grandmother	Class 5	Housewife	Hindu		2012-10-19	37	1	1	0	0	0	0	0	0	0	0	0	0	1	0	0	0	D	Yes	C	0	0
Lalitha		003B	52	Grandmother	Class 5	Housewife	Hindu		2012-10-30	37	1	1	1	1	0	0	0	0	1	1	1	1	0	1	1	A	B	Yes	C	A	B
Gulabhi		004B	60	Grandmother	Illiterate	Housewife	Hindu		19/12/2012	32	1	1	1	1	0	1	0	1	1	1	0	1	1	1	0	A	C	Yes	C	B	C
Gennevive		005B	60	Grandmother	B. Sc. Nursing	Staff Nurse	Christian		2012-10-19	38	1	1	1	1	1	1	0	1	0	1	1	1	0	1	1	B	D	Yes	C	A	C
Zita D'Souza		006B	48	Grandmother	Class 10	Housewife	Christian		2013-01-25	28	1	1	1	1	1	1	0	0	1	1	0	1	1	1	0	B	C	No	C	A	C
H. Vinay Kamath		007B	53	Grandmother	SSLC	Housewife	Hindu		2013-01-24	28	1	1	1	1	1	1	0	0	1	0	0	1	1	1	0	B	C	Yes	C	A	C
Savitri		008B	42	Grandmother	Illiterate	Fishing	Hindu		2012-10-15	38	1	1	1	1	1	1	0	1	1	1	0	1	1	1	0	B	A	Yes	C	A	C
Sumithra		009B	50	Grandmother	Illiterate	Coolie	Hindu		2012-10-04	37	1	1	1	0	1	0	0	0	1	1	1	0	1	0	1	B	C	No	C	C	C
Shobha P. Nayak		010B	56	Grandmother	S.S.L.C.	Housewife	Hindu		2012-10-15	36	1	1	1	1	1	1	0	0	1	1	0	1	1	1	1	B	C	Yes	C	A	C
Prema ki maa		011B	40	Grandmother	Illiterate	Housewife	Hindu		2012-11-16	33	1	1	0	1	1	1	0	0	1	1	0	0	1	1	1	B	D	No	C	A	D
Jalajakshi		012B	47	Grandmother	PUC	Housewife	Hindu		2012-10-20	37	1	1	1	1	1	0	0	0	1	0	0	0	1	1	0	A	A	No	C	A	C
		013B	40	Grandmother	Class 3	Housewife	Hindu		2012-10-10	33	1	1	0	0	1	0	0	0	0	0	0	0	1	1	0	0	D	Yes	0	A	C
Bhawani		014B	50	Grandmother	Class 4	Housewife	Hindu		2012-11-30	31	1	1	0	1	1	1	0	0	1	0	0	0	1	1	1	A	C	Yes	A	A	C
Kavitha ki maa		015B	50	Grandmother	Class 6	Housewife	Hindu		2012-10-19	36	1	1	0	1	0	0	0	0	1	0	0	0	0	0	0	B,C	B	0	0	A	C
Lalita		016B	48	Grandmother	Class 10	Housewife	Hindu		2012-10-15	37	1	1	0	1	1	0	0	0	1	1	0	1	1	0	1	B	B	Yes	C	B	C
Savithri		017B	48	Grandmother	Illiterate	Housewife	Hindu		2012-10-29	36	1	1	1	0	1	1	1	0	1	1	1	0	1	0	0	B	B	Yes	C	A	C
Sita		018B	40	Grandmother	Illiterate	Coolie	Hindu		2012-10-01	38	1	1	0	1	1	1	0	0	1	1	0	1	1	1	1	A	D	Yes	C	A	C
Zamila		019B	50	Grandmother	II PUC	Housewife	Muslim		2012-10-18	36	1	0	0	1	1	1	1	0	1	0	0	0	0	0	1	B	C	Yes	C	A	C
Sugandhi		020B	55	Grandmother	Class 2	Housewife	Hindu		2012-12-06	31	1	0	1	1	1	0	1	0	1	0	0	1	1	1	1	B	C	Yes	C	A	B
Vanaja		021B	53	Grandmother	Class 4	Housewife	Hindu		2012-10-15	34	1	0	1	1	1	1	0	0	1	0	0	0	0	1	1	B	D	No	C	A	C
Shamala		022B	45	Grandmother	Class 4	Housewife	Hindu		2012-10-10	37	1	1	1	1	1	1	0	1	1	1	1	1	0	0	1	B	D	Yes	C	A	B
Lakshmi		023B	49	Grandmother	Class 5	Housewife	Hindu		2012-10-13	38	1	1	1	1	0	1	0	1	0	1	0	1	0	1	0	C	D	No	C	A	C
Kamala		024B	55	Grandmother	Class 7	Housewife	Hindu		2012-10-08	37	1	1	1	1	0	1	0	0	0	1	0	1	1	0	1	B	A	No	C	A	C
Chhaya		025B	52	Grandmother	S.S.L.C.	Housewife	Hindu		2013-01-25	31	1	1	1	1	1	1	0	0	0	1	0	0	1	1	1	B	D	Yes	C	A	C
Sumitra Kamath		026B	65	Grandmother	Class 3	Housewife	Hindu		2012-10-26	36	1	1	1	1	1	0	0	0	1	1	0	1	1	0	1	A,B,C	C	0	C	A	C
Jayamma		027B	45	Grandmother	Illiterate	Housewife	Hindu		2012-12-01	33	1	0	0	1	1	0	1	0	0	0	0	0	0	0	1	C	B	Yes	C	C	D
Prema		028B	52	Grandmother	Class 2	Housewife	Hindu		2012-10-19	38	1	1	1	1	1	1	1	0	1	1	0	1	1	1	1	B	D	Yes	C	A	C
Meenakshi		029B	52	Grandmother	Class 3	Housewife	Hindu		2012-10-24	37	1	0	0	1	0	0	0	0	0	0	0	0	0	0	1	A	0	Yes	A,C	A	D
Nagarathna		030B	45	Grandmother	SSLC	Housewife	Hindu		2012-10-12	38	1	1	1	1	1	1	1	0	1	0	0	0	0	0	0	B	C	Yes	C	A	C
Leela		031B	55	Grandmother	Illiterate	Housewife	Hindu		2012-10-23	38	1	1	0	1	1	1	0	0	1	0	0	1	1	0	1	C	D	No	C	A	C
Lakshmi		032B	53	Grandmother	Class 7	Housewife	Hindu		2012-10-28	37	1	1	1	1	1	1	0	0	1	1	0	1	1	1	0	B	D	No	A	A	C
Jailakshmi		033B	43	Grandmother	S.S.L.C.	Agriculturist	Hindu		2012-10-16	39	1	1	1	0	1	1	0	0	1	1	0	1	1	0	1	A	D	Yes	C	D	C
Khutegabi		034B	40	Grandmother	PUC	Housewife	Muslim		2012-10-20	38	1	1	1	1	0	1	0	0	0	0	1	0	0	1	0	B	B	Yes	C	A	C
Gumnaam ki maa		035B	50	Grandmother	Illiterate	Housewife	Hindu		2012-11-19	34	1	1	1	1	1	1	1	0	1	1	0	1	1	1	0	A	C	No	C	A	C
Sheshi		036B	60	Grandmother	Illiterate	Housewife	Hindu		2012-11-05	36	1	0	0	0	0	0	0	0	1	0	0	0	0	0	1	0	0	Yes	C	0	C
Devaki		037B	54	Grandmother	Class 4	Housewife	Hindu		2012-11-04	36	1	1	1	1	1	1	0	0	1	1	1	0	1	0	0	A	C	No	C	A	C
Sirajunnisa		038B	52	Grandmother	Class 5	Housewife	Muslim		2012-11-04	35	1	1	1	1	1	1	1	0	1	1	0	0	0	0	1	B	B	Yes	C	A	C
Divya		039B	40	Grandmother	Illiterate	Housewife	Hindu		2012-10-14	38	1	1	1	1	1	0	0	0	0	1	0	0	0	1	1	B	D	No	C	B	D
Rathna		040B	42	Grandmother	Class 5	Housewife	Hindu		2012-10-28	37	1	1	0	1	1	0	0	0	1	1	0	1	0	1	0	A	D	Yes	C	A	C
Sumathi		041B	55	Grandmother	Class 5	Housewife	Hindu		2012-10-29	36	1	1	1	1	1	1	0	0	1	0	0	1	1	1	0	A	C	No	C	A	C
Appibai		042B	66	Grandmother	Class 4	Housewife	Hindu		2012-10-20	37	1	1	1	1	0	1	0	1	1	1	0	1	1	1	0	B	A	No	C	B	C
Cheeku		043B	58	Grandmother	Illiterate	Housewife	Hindu		2012-10-19	39	1	1	1	1	1	0	0	0	1	1	0	0	1	0	1	B	C	No	C	B	D
Akkaya		044B	50	Grandmother	Class 5	Housewife	Hindu		2012-10-30	37	1	1	1	1	1	1	1	0	1	1	0	1	0	0	1	B	B	Yes	D: Ganji oota	A	C
Saroja		045B	50	Grandmother	Illiterate	Housewife	Hindu		2012-10-17	38	0	1	1	1	1	1	0	0	1	1	0	1	1	1	0	B	C	Yes	C	A	C
Indira		046B	55	Grandmother	Class 7	Housewife	Hindu		2012-04-11	37	1	1	1	1	1	1	0	0	1	1	0	0	1	1	0	B	C	Yes	C	A	C
Savitha		047B	51	Grandmother	Class 7	Housewife	Hindu		31/10/2012	37	1	1	1	0	1	1	1	0	0	0	0	0	0	0	0	0	0	Yes	C	A	C
Vidhya		048B	48	Grandmother	Class 5	Housewife	Hindu		28/1/2013	30	0	0	0	0	0	1	0	0	1	0	0	0	1	1	1	A,B	B	Yes	C	B	C
Shobha		049B	55	Grandmother	Class 10	Housewife	Hindu		2012-10-12	30	1	1	1	1	0	1	0	0	1	1	0	1	0	1	1	B	D	No	C	A	C
Girija		050B	62	Grandmother	Illiterate	Housewife	Hindu		14/12/2012	30	1	1	1	1	0	1	0	0	0	1	0	0	1	1	0	A	B	No	C	A	D
Kavitha		051B	41	Grandmother	PUC	Housewife	Hindu		20/10/2012	39	1	1	1	1	0	1	0	0	1	1	0	1	1	1	1	A	D	Yes	C	B	C
Gauri		052B	46	Grandmother	Class 7	Housewife	Hindu		2012-12-24	32	1	1	1	1	1	1	0	0	0	1	0	1	0	0	0	A	C	Yes	C	A	C
Parvathi		053B	48	Grandmother	Class 7	Housewife	Hindu		2012-11-16	37	1	1	1	1	1	0	0	0	1	0	1	1	1	1	1	A	C	Yes	C	A	C
Govindamma		054B	62	Grandmother	Illiterate	Housewife	Hindu		2012-12-02	35	1	1	1	1	1	0	0	0	1	1	0	0	0	1	0	A	0	No	C	B	C
Chinnu		055B	54	Grandmother	Class 5	Housewife	Hindu		2012-11-08	39	1	1	1	1	1	1	0	0	1	0	1	1	1	1	1	A	D	Yes	C	A	C
Prema		056B	48	Grandmother	Class 5	Coolie	Hindu		2013-06-01	38	1	1	1	1	1	1	1	1	0	0	0	0	0	0	0	B	D	Yes	C	A	D
Gayathri ki maa		057B	62	Grandmother	Class 10	Housewife	Hindu	4	2013-03-01	39	1	0	0	0	1	1	0	0	0	0	0	0	0	0	0	C	D	No	C	B	C
Leena ki maa	`	058B	46	Grandmother	Class 5	Coolie	Christian		2013-06-01	38	1	1	1	1	1	1	1	1	1	1	0	1	1	0	0	B	B	No	C	C	C
Reshma ki maa		059B	55	Grandmother	Class 3	Coolie	Hindu		2013-06-01	38	1	1	1	1	1	1	1	1	1	1	0	1	1	0	1	B	B	No	C	A	C
Sundari		060B	60	Grandmother	Class 6	Housewife	Hindu		2013-01-01	39	1	1	1	1	1	1	0	1	0	1	0	0	1	1	0	B	D	No	C	A	C
Shakuntala		061B	52	Grandmother	Class 5	Housewife	Hindu		2013-06-01	37	1	1	1	1	1	0	0	0	1	1	1	1	1	1	1	B	C	Yes	C	A	C
Smitha ki maa		062B	58	Grandmother	Class 6	Housewife	Christian		2013-06-01	37	1	1	1	1	1	1	1	0	1	1	0	1	1	0	1	B	A,B,C	Yes	C	A	C
Vanitha ki maa		063B	-	Grandmother	-	Housewife	Hindu		2013-10-01	36	1	1	1	1	1	1	0	0	1	1	0	0	1	0	1	B	D	Yes	C	A	D
Gumnaam 2 ki maa		064B	-	Grandmother	-	Housewife	Hindu		27/1/2013	36	1	1	1	1	1	1	0	0	1	0	0	1	1	0	0	B	D	Yes	C	A	D
Supreetha ki maa		065B	65	Grandmother	Illiterate	Fishing	Hindu		2013-11-03	31	1	0	1	1	1	1	0	0	1	1	0	1	1	1	1	B	A	Yes	C	A	C
Rajni ki maa		066B	53	Grandmother	Class 7	Housewife	Hindu		2013-11-01	39	1	1	1	0	0	0	0	1	1	0	0	1	0	1	0	B	B	No	C	B	C
Shilpa ki maa		067B	55	Grandmother	Class 10	Housewife	Hindu		2013-11-01	37	1	1	1	1	1	1	1	0	1	1	0	1	1	1	1	B	C	Yes	C	A	C
Gumnaam 3 ki maa	`	068B	48	Grandmother	Class 3	Housewife	Hindu		2013-02-02	37	1	1	1	1	0	0	0	0	1	1	0	1	0	0	0	A	B,C	Yes	C	A,B	A,B
Jayalakshmi ki maa		069B	64	Grandmother	Class 8	Agriculturist	Hindu		2013-11-01	39	1	1	1	1	0	0	0	0	1	1	1	1	1	1	1	B	D	Yes	C	A	C
Parinitha ki maa		070B	50	Grandmother	Class 4	Coolie	Hindu	5	2013-11-01	39	1	1	1	0	1	1	0	0	1	1	0	1	1	1	0	C	D	No	C	A	C
Shynthi ki maa		071B	58	Grandmother	Class 6	Housewife	Hindu		2013-11-01	34	1	1	1	0	0	0	0	0	0	0	0	0	0	0	0	0	0	0	0	0	0
Revathi ki maa		072B	47	Grandmother	II PUC	Housewife	Hindu		2013-11-01	35	1	1	1	1	1	1	0	1	1	1	0	1	1	1	0	0	B	Yes	C	A	C
Reshma ki maa		073B	45	Grandmother	Class 5	Housewife	Hindu		2013-11-01	37	1	0	1	1	1	1	0	0	0	1	0	1	1	1	0	B	D	Yes	C	A	C
Lalitha		074B	40	Grandmother	Illiterate	Housewife	Hindu	4	2013-11-01	38	1	1	1	0	1	1	0	1	1	1	0	1	1	0	1	B	B	Yes	C	A	C
Neeta ki maa		075B	60	Grandmother	-	Housewife	Hindu		2013-04-01	38	1	1	0	0	0	0	0	0	1	0	0	1	0	0	0	B	D	Yes	C	D	D
Gumnaam 4 ki maa		076B	-	Grandmother	-	-	-	-	-	-	1	1	1	1	0	0	1	0	1	0	0	0	0	0	0	B	C	Yes	C	A	C
Gumnaam 5 ki maa		077B	50	Grandmother	-	-	-	-	-	-	1	1	1	1	1	0	1	1	1	1	1	1	1	1	0	A	D	No	C	A	C
Lakshmi ki maa		078B	-	Grandmother	-	-	-	-	-	-	1	1	1	1	0	0	1	0	0	0	0	1	1	0	1	C	B	No	B	D	D
Supriya ki maa		079B	-	Grandmother	-	-	-	-	-	-	1	1	1	1	1	0	0	0	1	1	0	1	1	1	1	B	C	No	C	A	C
Priya ki maa		080B	-	Grandmother	-	-	-	-	-	-	1	1	1	1	1	0	0	0	0	1	0	1	0	1	0	B	C	Yes	C	A	C
		081B		Grandmother							1	1	0	1	0	0	1	0	1	1	0	1	1	0	0	D	B	Yes	B	D	C
Roopashri ki maa		082B	-	Grandmother	S.S.L.C.	Housewife	Hindu	-	-	-	1	1	1	1	1	0	0	0	1	1	0	0	1	1	0	C	D	No	C	C	C
Gumnaam 6 ki maa		083B	-	Grandmother	-	-	-	-	-	-	1	1	0	0	0	0	0	0	0	0	1	0	0	0	0	C	A	Yes	A	B	C
Savithri		084B	-	Grandmother	Illiterate	Housewife	Hindu	-	2013-04-22	38	1	1	1	1	1	1	0	0	1	1	0	1	1	0	1	B	B	Yes	C	A	C
Jayamma		085B	58	Grandmother	S.S.L.C.	Housewife	Hindu	-	-	-	1	1	1	1	0	1	1	0	0	0	0	1	1	1	0	A	D	Yes	C	A	C
Sulochena		086B	60	Grandmother	S.S.L.C.	Housewife	Hindu	-	-	-	1	1	1	1	0	1	1	0	1	1	0	1	1	1	1	C	C	Yes	C	A	C
Lakshmi		087B	40	Grandmother	Illiterate	Housewife	Hindu	-	-	-	1	0	0	1	1	0	1	0	1	0	1	0	0	1	0	A	B	Yes	A	A	A
Mangala		088B	50	Grandmother	Class 5	Housewife	Hindu	-	-	-	1	1	1	1	0	1	1	0	1	0	0	0	1	0	0	B	D	Yes	B	D	A
Chandrawati		089B	55	Grandmother	Illiterate	Housewife	Hindu	-	-	-	1	1	0	1	1	1	0	0	1	0	1	1	1	1	0	0	B	Yes	C	B	D
Buddu		090B	48	Grandmother	Illiterate	Housewife	Hindu	-	-	-	0	1	0	1	0	1	1	0	1	0	0	1	0	1	1	A	D	No	C	A	C
Rathna		091B	48	Grandmother	Class 4	Housewife	Hindu	-	-	-	1	1	1	1	0	1	0	0	0	1	0	0	0	0	0	B	D	No	C	C	C
Jalaja		092B	48	Grandmother	Illiterate	Housewife	Hindu	-	-	-	1	1	1	1	1	0	0	0	1	1	0	1	1	1	1	B	D	No	C	A	C
Appi		093B	65	Grandmother	Class 7	Housewife	Hindu	-	-	-	1	1	1	1	0	0	1	0	1	1	0	1	0	0	0	B	C	Yes	C	A	C
Kamla		094B	53	Grandmother	Illiterate	Housewife	Hindu	-	-	-	1	0	1	0	1	1	1	1	1	1	0	0	1	0	1	C	B	Yes	B	A	A
Sundari		095B	60	Grandmother	Class 6	Housewife	Hindu	-	-	-	1	1	1	0	1	0	1	0	1	0	0	1	0	0	1	A	D	Yes	C	B	C
Leela		096B	45	Grandmother	Illiterate	Housewife	Hindu	-	-	-	1	1	0	1	1	0	0	1	1	0	0	0	1	0	1	0	D	No	C	A	C
		097B	60	Grandmother	Illiterate	Housewife	Hindu				1	1	0	0	0	0	0	0	0	0	0	1	1	0	1	A	D	Yes	C	B	B
Hema		098B	48	Grandmother	Illiterate	Housewife	Hindu				1	0	1	1	0	0	0	0	1	0	0	1	1	0	0	B	D	Yes	C	A	C
Annapoorna		099B	50	Grandmother	Illiterate	Housewife	Hindu				1	1	0	1	1	0	1	0	1	1	0	1	0	0	0	B	D	Yes	C	A	C
Marie		100B	50	Grandmother	Class 5	Housewife	Hindu				1	1	0	1	1	1	0	0	1	1	0	1	0	0	1	D	D	Yes	C	A	C
Rukmini		101B	68	Grandmother	Illiterate	Housewife	Hindu				1	1	0	0	1	0	1	0	0	1	0	1	1	0	1	C	D	Yes	C	A	C
Jenisten		102B	50	Grandmother	Class 10	Housewife	Christian				1	1	0	1	1	0	0	0	0	1	1	0	0	0	0	C	D	Yes	C	A	C
Suma		103B	45	Grandmother	Class 7	Housewife	Hindu				1	1	0	0	1	0	0	0	1	1	0	1	1	0	0	C	C	No	C	A	C
Kalyani		104B	53	Grandmother	Illiterate	Housewife	Hindu				1	1	1	0	1	1	1	1	0	1	0	0	0	0	1	D	D	Yes	C	A	C
Janakamma		105B	47	Grandmother	Class 4	Security guard	Hindu				1	1	1	1	1	1	1	1	1	1	0	1	1	0	1	C	D	Yes	C	A	C
Khuthijabi		106B	40	Grandmother	Class 4	Housewife	Muslim				1	1	0	1	1	0	1	0	1	1	0	1	1	0	1	A	D	Yes	C	A	C
Vasanthi		107B	48	Grandmother	Illiterate	Housewife	Hindu				1	1	1	1	1	0	1	1	1	1	1	1	1	0	1	C	D	Yes	C	A	C
Indira		108B	55	Grandmother	Illiterate	Housewife	Hindu				1	1	0	1	0	1	0	0	1	1	0	1	0	0	1	C	D	Yes	C	A	C
Indira		109B	45	Grandmother	Class 3	Housewife	Hindu				1	1	1	0	1	0	1	1	1	1	0	0	1	0	1	B	C	No	C	B	C
Girija		110B	75	Grandmother	Illiterate	Housewife	Hindu				1	1	1	1	1	1	0	0	0	1	1	1	0	0	1	B	C	Yes	C	A	C
Girija		111B	53	Grandmother	Illiterate	Housewife	Hindu				1	1	0	1	0	1	0	0	0	1	0	0	0	0	1	B	C	No	C	A	C
Lakshmi		112B	49	Grandmother	Illiterate	Housewife	Hindu				1	1	1	1	0	1	1	0	0	0	0	0	0	0	1	B	D	No	A	C	A
Jayanthi		113B	50	Grandmother	Class 6	Housewife	Hindu				1	1	1	0	1	0	0	1	1	1	1	1	1	0	1	C	D	Yes	C	A	C
Sumathi		114B	62	Grandmother	Class 6	Housewife	Hindu				1	1	1	1	1	1	0	0	0	1	0	1	0	0	1	A	D	No	C	A	C
Hilda		115B	49	Grandmother	PUC	Housewife	Hindu				1	1	0	0	1	1	0	0	0	1	0	0	1	0	0	B	D	Yes	C	A	C
Sharada		116B	57	Grandmother	Class 9	Housewife	Hindu				1	1	1	1	1	1	0	0	1	1	0	1	1	0	1	C	D	Yes	C	A	C
Saraswati		117B	49	Grandmother	Class 7	Housewife	Hindu				1	1	1	0	1	0	1	1	0	1	0	1	1	1	1	B	D	No	C	B	C
Sarojini		118B	46	Grandmother	Class 3	Housewife	Hindu				1	0	1	1	1	0	1	1	1	1	0	1	0	0	1	C	D	Yes	C	A	C
K. Usha		119B	54	Grandmother	Class 8	Housewife	Hindu				1	1	1	1	1	0	0	1	1	1	1	0	0	0	1	C	D	Yes	C	B	B
Meenakshi		120B	60	Grandmother	PUC	Teacher	Hindu				1	1	1	1	1	1	1	1	0	1	0	1	1	0	1	C	D	Yes	C	A	C
Devaki		121B	62	Grandmother	Class 7	Housewife	Hindu				1	1	0	1	1	1	0	1	0	1	0	1	1	0	0	C	D	Yes	C	A	C
Janaki		122B	58	Grandmother	Class 5	Housewife	Hindu				1	0	1	1	1	1	1	0	0	1	0	0	1	0	1	A	D	Yes	C	A	C
Sujata		123B	48	Grandmother	Class 4	Housewife	Hindu				1	0	1	1	1	0	1	1	1	1	0	1	0	0	1	B	D	Yes	C	B	D
Saralakshi		124B	55	Grandmother	Class 10	Housewife	Hindu				1	1	1	1	1	1	1	0	1	1	1	1	1	1	0	B	D	Yes	C	A	C
Sujata		125B	41	Grandmother	Class 7	Housewife	Hindu				1	1	1	0	1	0	1	0	0	1	0	1	1	0	1	B	D	Yes	C	C	B
Prema		126B	48	Grandmother	Illiterate	Housewife	Hindu				1	1	0	0	1	0	1	0	0	1	0	0	0	0	1	B	D	Yes	C	B	C
Malathi		127B	53	Grandmother	Class 10	Housewife	Hindu				1	1	1	1	1	1	1	0	1	1	0	1	1	0	0	B	D	Yes	C	B	A
Jalaja		128B	56	Grandmother	Illiterate	Housewife	Hindu				1	1	1	1	1	0	0	1	1	1	0	1	1	0	1	B	D	No	B	B	C
